# Supplementary material for: Optimization and Detection of Freshness Biomarkers of Atlantic Salmon Subjected to Different Vacuum Packaging Conditions during Storage at 0 °C by Metabolomics and Molecular Docking
Source: Foods. 2024 Aug 27;13(17):2714. doi: 10.3390/foods13172714 (PMC11394979; doi:10.3390/foods13172714)
Supplement: Supplementary file 1 [file foods-13-02714-s001.zip]

Archive with 1 entries (1 files):
- foods-3130349-supplementary.pdf
